# Supplementary material for: A Large-Scale Survey of the Bacterial Communities in Lakes of Western Mongolia with Varying Salinity Regimes
Source: Microorganisms. 2020 Nov 4;8(11):1729. doi: 10.3390/microorganisms8111729 (PMC7716208; doi:10.3390/microorganisms8111729)
Supplement: Supplementary file 1 [file microorganisms-08-01729-s001.zip]

Archive with 1 entries (1 files):
- microorganisms-987716-supplementary.docx
